# Supplementary material for: mTOR Inhibitors Can Enhance the Anti-Tumor Effects of DNA Vaccines through Modulating Dendritic Cell Function in the Tumor Microenvironment
Source: Cancers (Basel). 2019 May 2;11(5):617. doi: 10.3390/cancers11050617 (PMC6562783; doi:10.3390/cancers11050617)
Supplement: Supplementary file 1 [file cancers-11-00617-s001.zip]

Archive with 3 entries (2 files):
- cancers-496714-supplement-final/
- cancers-496714-supplement-final/cancers-496714-supplementary figures 1 and 2.pdf
- cancers-496714-supplement-final/Original Data of western blot  (Figure 6).pptx
